# Supplementary material for: Multimorbidity patterns in the working age population with the top 10% medical cost from exhaustive insurance claims data of Japan Health Insurance Association
Source: PLoS One. 2023 Sep 28;18(9):e0291554. doi: 10.1371/journal.pone.0291554 (PMC10538783; doi:10.1371/journal.pone.0291554)
Supplement: S1 Table — ICD10 = International Statistical Classification of Diseases and Related Health Problems 10th Revision. (XLSX) [file pone.0291554.s006.xlsx]

## Sheet: S1 Table
S1 Table. Prevalences of each ICD10 code among patients with high medical costs.
68 disease labels	ICD10 code	Diagnosis	Prevalence
			%
Tuberculosis of lung	A16	Respiratory tuberculosis, not confirmed bacteriologically or histologically	2.30266
Viral hepatitis	B16	Acute hepatitis B	5.15721
	B18	Chronic viral hepatitis	7.39119
	B19	Unspecified viral hepatitis	1.7277
Other infectious diseases	A04	Other bacterial intestinal infections	1.17841
	A09	Other gastroenteritis and colitis of infectious and unspecified origin	18.2476
	A41	Other sepsis	1.75943
	A49	Bacterial infection of unspecified site	10.2304
	A53	Other and unspecified syphilis	3.12596
	A56	Other sexually transmitted chlamydial diseases	1.54829
	B00	Herpes viral [herpes simplex] infections	3.15686
	B02	Zoster [herpes zoster]	2.39502
	B07	Viral warts	3.68379
	B35	Dermatophytosis	9.83418
	B37	Candidiasis	3.3474
	B48	Other mycoses, not elsewhere classified	1.0488
Gastric cancer	C16	Malignant neoplasm of stomach	8.76472
Colorectal cancer	C18	Malignant neoplasm of colon	11.0029
	C20	Malignant neoplasm of rectum	1.18271
Cirrhosis/Liver failure/Liver cancer	C22	Malignant neoplasm of liver and intrahepatic bile ducts	4.25092
	K72	Hepatic failure, not elsewhere classified	1.22226
	K74	Fibrosis and cirrhosis of liver	2.44546
Lung cancer	C34	Malignant neoplasm of bronchus and lung	4.98657
Breast cancer	C50	Malignant neoplasm of breast	3.37088
Cervical cancer	C53	Malignant neoplasm of cervix uteri	1.9555
Endometrial cancer	C54	Malignant neoplasm of corpus uteri	2.90287
Ovarian cancer	C56	Malignant neoplasm of ovary	1.89075
Prostate cancer	C61	Malignant neoplasm of prostate	5.3159
Other malignancy	C25	Malignant neoplasm of pancreas	4.89398
	C67	Malignant neoplasm of bladder	1.91747
	C73	Malignant neoplasm of thyroid gland	1.15392
	C77	Secondary and unspecified malignant neoplasm of lymph nodes	1.50574
	C78	Secondary malignant neoplasm of respiratory and digestive organs	3.8632
	C79	Secondary malignant neoplasm of other and unspecified sites	1.99694
	C85	Other and unspecified types of non-Hodgkin lymphoma	1.57849
Benign tumor	D18	Hemangioma and lymphangioma, any site	1.01648
	D25	Leiomyoma of uterus	5.46912
	D27	Benign neoplasm of ovary	2.76078
	D37	Neoplasm of uncertain or unknown behavior of oral cavity and digestive organs	3.73694
	D38	Neoplasm of uncertain or unknown behavior of middle ear and respiratory and intrathoracic organs	3.07069
	D39	Neoplasm of uncertain or unknown behavior of female genital organs	3.25881
	D41	Neoplasm of uncertain or unknown behavior of urinary organs	1.01271
	D43	Neoplasm of uncertain or unknown behavior of brain and central nervous system	2.54664
	D44	Neoplasm of uncertain or unknown behavior of endocrine glands	1.98593
	D48	Neoplasm of uncertain or unknown behavior of other and unspecified sites	5.643
Iron deficiency anemia	D50	Iron deficiency anemia	13.7988
Blood disease	D64	Other anemias	7.83847
	D65	Disseminated intravascular coagulation [defibrination syndrome]	4.10406
	D68	Other coagulation defects	4.59844
	D69	Purpura and other hemorrhagic conditions	2.84578
	D70	Agranulocytosis	1.34104
Type 2 diabetes	E11	Type 2 diabetes mellitus	17.4658
	E14	Unspecified diabetes mellitus	42.841
Dyslipidemia	E78	Disorders of lipoprotein metabolism and other lipidemias	45.577
Hyperuricemia/Gout	E79	Disorders of purine and pyrimidine metabolism	13.703
	M10	Gout	4.58908
Other endocrine, nutritional and metabolic diseases	E03	Other hypothyroidism	7.12307
	E04	Other nontoxic goitre	2.27406
	E05	Thyrotoxicosis [hyperthyroidism]	5.87574
	E06	Thyroiditis	2.69044
	E07	Other disorders of thyroid	2.29307
	E10	Type 1 diabetes mellitus	2.28742
	E21	Hyperparathyroidism and other disorders of parathyroid gland	1.24775
	E22	Hyperfunction of pituitary gland	1.48131
	E23	Hypofunction and other disorders of pituitary gland	1.06875
	E28	Ovarian dysfunction	4.06315
	E53	Deficiency of other B group vitamins	2.53858
	E56	Other vitamin deficiencie	1.83989
	E66	Obesity	1.72541
	E83	Disorders of mineral metabolism	2.07004
	E86	Volume depletion	10.5765
	E87	Other disorders of fluid, electrolyte and acid-base balance	3.71864
	E88	Other metabolic disorders	1.13944
Schizophrenia	F20	Schizophrenia	2.47995
Mood disorder	F31	Bipolar affective disorder	1.57196
	F32	Depressive episode	8.90352
Neurotic disorder	F41	Other anxiety disorders	7.49113
	F45	Somatoform disorders	4.44552
	F48	Other neurotic disorders	4.46847
Epilepsy	G40	Epilepsy	3.00576
Sleep disorder	G47	Sleep disorders	24.6092
Peripheral neuropathy	G56	Mononeuropathies of upper limb	1.20142
	G62	Other polyneuropathies	11.2848
	G64	Other disorders of peripheral nervous system	3.87662
Autonomic neuropathy	G90	Disorders of autonomic nervous system	2.05756
Other disorders of nervous system	G98	Other disorders of nervous system, not elsewhere classified	3.55948
Eye disease	H00	Hordeolum and chalazion	2.10548
	H01	Other inflammation of eyelid	3.10377
	H02	Other disorders of eyelid	1.72111
	H04	Disorders of lacrimal system	7.58366
	H10	Conjunctivitis	22.3996
	H11	Other disorders of conjunctiva	1.73683
	H16	Keratitis	8.93253
	H18	Other disorders of cornea	1.29925
	H20	Iridocyclitis	1.18618
	H25	Senile cataract	2.47819
	H26	Other cataract	6.6696
	H33	Retinal detachments and breaks	1.73865
	H35	Other retinal disorders	6.10135
	H40	Glaucoma	8.88415
	H43	Disorders of vitreous body	3.23268
	H52	Disorders of refraction and accommodation	32.2464
	H53	Visual disturbances	4.84937
Ear disease	H60	Otitis externa	4.0269
	H61	Other disorders of external ear	2.20083
	H65	Nonsuppurative otitis media	1.85537
	H66	Suppurative and unspecified otitis media	1.35287
	H68	Eustachian salpingitis and obstruction	1.61863
	H81	Disorders of vestibular function	4.19241
	H90	Conductive and sensorineural hearing loss	3.37736
	H91	Other hearing loss	2.15816
	H93	Other disorders of ear, not elsewhere classified	1.47177
Hypertensive disease	I10	Essential (primary) hypertension	43.1607
	I11	Hypertensive heart disease	1.01424
Ischemic heart disease	I20	Angina pectoris	13.7734
	I21	Acute myocardial infarction	4.74212
	I25	Chronic ischemic heart disease	3.912
Arrhythmia	I47	Paroxysmal tachycardia	1.21726
	I48	Atrial fibrillation and flutter	3.54382
	I49	Other cardiac arrhythmias	9.40613
Heart failure	I50	Heart failure	13.8177
Cerebrovascular diseases	I61	Intracerebral hemorrhage	2.01548
	I63	Cerebral infarction	7.3252
	I65	Occlusion and stenosis of precerebral arteries, not resulting in cerebral infarction	3.16334
	I67	Other cerebrovascular diseases	4.76849
	I69	Sequelae of cerebrovascular disease	1.74907
Arteriosclerosis	I70	Atherosclerosis	8.90369
	I71	Aortic aneurysm and dissection	1.13726
	I73	Other peripheral vascular diseases	1.78615
	I74	Arterial embolism and thrombosis	2.05227
Phlebitis and thrombophlebitis	I80	Phlebitis and thrombophlebitis	4.45864
Other cardiovascular diseases	I34	Nonrheumatic mitral valve disorders	2.36117
	I38	Endocarditis, valve unspecified	3.45523
	I51	Complications and ill-defined descriptions of heart disease	2.63941
	I95	Hypotension	1.02284
Chronic inflammation of the upper and lower airways	J30	Vasomotor and allergic rhinitis	38.1074
	J31	Chronic rhinitis, nasopharyngitis and pharyngitis	2.42521
	J32	Chronic sinusitis	10.2464
	J34	Other disorders of nose and nasal sinuses	1.17046
	J37	Chronic laryngitis and laryngotracheitis	2.25457
	J38	Diseases of vocal cords and larynx, not elsewhere classified	1.18777
	J40	Bronchitis, not specified as acute or chronic	8.79444
Chronic obstructive pulmonary disease	J42	Unspecified chronic bronchitis	4.25322
	J43	Emphysema	1.82553
	J44	Other chronic obstructive pulmonary disease	1.50862
Asthma	J45	Asthma	17.9017
Interstitial pneumonia	J84	Other interstitial pulmonary diseases	2.80328
Oral disease	K02	Dental caries	39.5079
	K03	Other diseases of hard tissues of teeth	7.21366
	K04	Diseases of pulp and periapical tissues	24.2092
	K05	Gingivitis and periodontal diseases	51.3595
	K06	Other disorders of gingiva and edentulous alveolar ridge	1.15498
	K07	Dentofacial anomalies [including malocclusion]	3.64076
	K08	Other disorders of teeth and supporting structures	12.6183
	K12	Stomatitis and related lesions	8.83429
Reflux esophagitis	K21	Gastro-esophageal reflux disease	30.2078
Gastric ulcer / Duodenal ulcer	K25	Gastric ulcer	21.2096
	K26	Duodenal ulcer	1.97698
Gastritis	K29	Gastritis and duodenitis	45.5501
Ulcerative colitis	K51	Ulcerative colitis	1.66296
Ileus	K56	Paralytic ileus and intestinal obstruction without hernia	2.56142
Hemorrhoid	K64	Hemorrhoids and perianal venous thrombosis	6.59591
Alcoholic liver disease	K70	Alcoholic liver disease	1.59656
Other liver diseases	K73	Chronic hepatitis, not elsewhere classified	4.59273
	K76	Other diseases of liver	30.1708
Gallbladder/Biliary tract disease	K80	Cholelithiasis	5.90152
	K81	Cholecystitis	1.47336
	K82	Other diseases of gallbladder	1.72918
Acute pancreatitis	K85	Acute pancreatitis	4.34716
Other gastrointestinal disorders	K30	Functional dyspepsia	1.56177
	K31	Other diseases of stomach and duodenum	3.28783
	K52	Other noninfective gastroenteritis and colitis	1.80369
	K57	Diverticular disease of intestine	1.95197
	K58	Irritable bowel syndrome	3.98369
	K59	Other functional intestinal disorders	22.6744
	K60	Fissure and fistula of anal and rectal regions	1.23562
	K62	Other diseases of anus and rectum	1.69386
	K63	Other diseases of intestine	7.61786
	K75	Other inflammatory liver diseases	3.22296
	K86	Other diseases of pancreas	2.271
	K92	Other diseases of digestive system	3.34375
Skin and subcutaneous tissue	L01	Impetigo	1.57578
	L02	Cutaneous abscess, furuncle and carbuncle	1.75631
	L03	Cellulitis	2.79086
	L08	Other local infections of skin and subcutaneous tissue	4.14326
	L20	Atopic dermatitis	5.02077
	L21	Seborrhoeic dermatitis	2.86567
	L25	Unspecified contact dermatitis	4.73688
	L27	Dermatitis due to substances taken internally	2.8273
	L29	Pruritus	3.70898
	L30	Other dermatitis	23.4593
	L40	Psoriasis	1.7908
	L50	Urticaria	5.86184
	L70	Acne	3.75048
	L72	Follicular cysts of skin and subcutaneous tissue	1.55465
	L73	Other follicular disorders	1.28389
	L81	Other disorders of pigmentation	2.51851
	L84	Corns and callosities	1.60733
	L85	Other epidermal thickening	12.7837
	L91	Hypertrophic disorders of skin	1.18141
	L98	Other disorders of skin and subcutaneous tissue, not elsewhere classified	2.11178
	Q82	Other congenital malformations of skin	1.05704
Connective tissue disease	M06	Other rheumatoid arthritis	6.52445
	M32	Systemic lupus erythematosus	3.10324
	M35	Other systemic involvement of connective tissue	3.94202
Chronic disease of load-bearing joints	M16	Coxarthrosis [arthrosis of hip]	1.48961
	M17	Gonarthrosis [arthrosis of knee]	7.89157
	M47	Spondylosis	12.728
	M51	Other intervertebral disc disorders	7.95502
Osteoporosis	M81	Osteoporosis without pathological fracture	7.48742
Other locomotor disorders	M13	Other arthritis	5.07887
	M19	Other arthrosis	3.43969
	M25	Other joint disorders, not elsewhere classified	4.90364
	M43	Other deforming dorsopathies	1.34357
	M48	Other spondylopathies	4.92118
	M50	Cervical disc disorders	2.68338
	M53	Other dorsopathies, not elsewhere classified	8.19406
	M54	Dorsalgia	28.7064
	M62	Other disorders of muscle	3.91771
	M65	Synovitis and tenosynovitis	2.9452
	M72	Fibroblastic disorders	1.09641
	M75	Shoulder lesions	9.44339
	M77	Other enthesopathies	2.36158
	M79	Other soft tissue disorders, not elsewhere classified	8.94495
Chronic kidney disease	N18	Chronic kidney disease	2.33362
Other kidney diseases	N05	Unspecified nephritic syndrome	2.16293
	N12	Tubulo-interstitial nephritis, not specified as acute or chronic	1.4331
	N19	Unspecified kidney failure	2.20089
	N28	Other disorders of kidney and ureter, not elsewhere classified	10.2384
	Q61	Cystic kidney disease	1.42745
Calculus of kidney and ureter	N20	Calculus of kidney and ureter	5.40502
Other urinary disorders	N13	Obstructive and reflux uropathy	1.82159
	N30	Cystitis	7.835
	N31	Neuromuscular dysfunction of bladder, not elsewhere classified	1.50756
	N32	Other disorders of bladder	2.38784
	N39	Other disorders of urinary system	5.55141
Male genital disorders	N40	Hyperplasia of prostate	5.11148
	N41	Inflammatory diseases of prostate	1.50432
Inflammatory diseases of female pelvic organs	N72	Inflammatory disease of cervix uteri	1.2378
	N76	Other inflammation of vagina and vulva	4.59426
Noninflammatory disorders of female genital tract	N80	Endometriosis	2.61851
	N85	Other noninflammatory disorders of uterus, except cervix	1.00412
	N86	Erosion and ectropion of cervix uteri	5.96615
	N87	Dysplasia of cervix uteri	1.32521
	N92	Excessive, frequent and irregular menstruation	1.80475
	N93	Other abnormal uterine and vaginal bleeding	1.17223
	N94	Pain and other conditions associated with female genital organs and menstrual cycle	2.34069
	N95	Menopausal and other perimenopausal disorders	3.43328
	N97	Female infertility	1.1312
Hemorrhage in early pregnancy	O20	Hemorrhage in early pregnancy	1.84454
Breast disorders	N63	Unspecified lump in breast	1.31361
	N64	Other disorders of breast	1.93078
ICD10, International Statistical Classification of Diseases and Related Health Problems 10th Revision.
