# Supplementary material for: Multimorbidity patterns in the working age population with the top 10% medical cost from exhaustive insurance claims data of Japan Health Insurance Association
Source: PLoS One. 2023 Sep 28;18(9):e0291554. doi: 10.1371/journal.pone.0291554 (PMC10538783; doi:10.1371/journal.pone.0291554)
Supplement: S2 Table — (XLSX) [file pone.0291554.s007.xlsx]

## Sheet: S2 Table
S2 Table. Forty-six chronic disease labels classified from the ICD10 codes.
No.	Disease labels	ICD10 code
1	Tuberculosis of lung	A16
2	Malignancy	C16, C18, C20, C22, K72, K74, C34, C50, C53, C54, C56, C61, C25, C67, C73, C77, C78, C79, C85
3	Benign tumor	D18, D25, D27, D37, D38, D39, D41, D43, D44, D48
4	Iron deficiency anemia	D50
5	Type 2 diabetes	E11, E14
6	Dyslipidemia	E78
7	Hyperuricemia/Gout	E79, M10
8	Other endocrine, nutritional and metabolic diseases	E03, E04, E05, E06, E07, E10, E21, E22, E23, E28, E53, E56, E66, E83, E86, E87, E88
9	Schizophrenia	F20
10	Mood disorder	F31, F32
11	Neurotic disorder	F41, F45, F48
12	Epilepsy	G40
13	Sleep disorder	G47
14	Peripheral neuropathy	G56, G62, G64
15	Autonomic neuropathy	G90
16	Other disorders of nervous system	G98
17	Hypertensive disease	I10, I11
18	Ischemic heart disease	I20, I21, I25
19	Arrhythmia	I47, I48, I49
20	Heart failure	I50
21	Cerebrovascular diseases	I61, I63, I65, I67, I69
22	Arteriosclerosis	I70, I71, I73, I74
23	Phlebitis and thrombophlebitis	I80
24	Other cardiovascular diseases	I34, I38, I51, I95
25	Chronic inflammation of the upper and lower airways	J30, J31, J32, J34, J37, J38, J40
26	Chronic obstructive pulmonary disease	J42, J43, J44
27	Asthma	J45
28	Interstitial pneumonia	J84
29	Reflux esophagitis	K21
30	Gastric ulcer/Duodenal ulcer	K25, K26
31	Ulcerative colitis	K51
32	Hemorrhoid	I84
33	Alcoholic liver disease	K70
34	Other liver diseases	K76, K73
35	Gallbladder/Biliary tract disease	K80, K81, K82
36	Other gastrointestinal disorders	K30, K31, K52, K57, K58, K59, K60, K62, K63, K75, K86, K92
37	Connective tissue disease	M06, M32, M35
38	Chronic disease of load-bearing joints	M16, M17, M47, M51
39	Osteoporosis	M81
40	Other locomotor disorders	M19, M13, M25, M43, M48, M50, M53, M54, M62, M65, M72, M75, M77, M79
41	Chronic kidney disease	N18
42	Other kidney diseases	N05, N12, N19, N28, Q61
43	Calculus of kidney and ureter	N20
44	Male genital disorders	N40, N41
45	Noninflammatory disorders of female genital tract	N80, N92, N93, N94, N95, N97, N85, N86, N87
46	Breast disorders	N63, N64
ICD10, International Statistical Classification of Diseases and Related Health Problems 10th Revision.
