# Supplementary material for: Multimorbidity patterns in the working age population with the top 10% medical cost from exhaustive insurance claims data of Japan Health Insurance Association
Source: PLoS One. 2023 Sep 28;18(9):e0291554. doi: 10.1371/journal.pone.0291554 (PMC10538783; doi:10.1371/journal.pone.0291554)
Supplement: S3 Table — (XLSX) [file pone.0291554.s008.xlsx]

## Sheet: S3 Table
S3 Table. Prevalences of disease labels in patients with the top 10% cost and low to medium cost.
No.	Disease labels	Top 10% (n=1,698,902)			Low to middle (n=12,654,257)		Prevalence ratio (top 10%/low to middle)
		n	(%)		n	(%)
1	Tuberculosis of lung	39121	2.30272		44012	0.347804	6.62075
2	Viral hepatitis	172264	10.1397		233340	1.84396	5.49887
3	Other infectious diseases	719656	42.3601		3121741	24.6695	1.7171
4	Gastric cancer	149015	8.77125		295568	2.33572	3.75527
5	Colorectal cancer	195818	11.5262		314865	2.48821	4.6323
6	Cirrhosis/Liver failure/Liver cancer	110455	6.50155		155889	1.23191	5.27762
7	Lung cancer	84769	4.98963		136324	1.0773	4.63162
8	Breast cancer	57298	3.37265		117048	0.924969	3.64623
9	Cervical cancer	33180	1.95303		97258	0.768579	2.54109
10	Endometrial cancer	49348	2.9047		110136	0.870347	3.3374
11	Ovarian cancer	32097	1.88928		44664	0.352956	5.35273
12	Prostate cancer	90416	5.32203		110092	0.87	6.11727
13	Other malignancy	220147	12.9582		263862	2.08516	6.21447
14	Benign tumor	399100	23.4916		1129874	8.92881	2.631
15	Iron deficiency anemia	234263	13.7891		434957	3.43724	4.01167
16	Blood disease	293230	17.26		461326	3.64562	4.73444
17	Type 2 diabetes	850870	50.0835		1330136	10.5114	4.7647
18	Dyslipidemia	775703	45.6591		1586459	12.537	3.64196
19	Hyperuricemia/Gout	278225	16.3768		622275	4.91752	3.33029
20	Other endocrine, nutritional and metabolic diseases	586512	34.523		1481686	11.709	2.94842
21	Schizophrenia	42049	2.47507		33751	0.266717	9.27977
22	Mood disorder	162811	9.58331		239184	1.89015	5.07014
23	Neurotic disorder	241667	14.2249		545963	4.31446	3.29703
24	Epilepsy	51003	3.00212		70570	0.557678	5.38324
25	Sleep disorder	418290	24.6212		556198	4.39534	5.60166
26	Peripheral neuropathy	243126	14.3108		475022	3.75385	3.81229
27	Autonomic neuropathy	34978	2.05886		69008	0.545334	3.77541
28	Other disorders of nervous system	60544	3.56371		94908	0.750008	4.75156
29	Eye disease	729577	42.944		3702072	29.2555	1.46789
30	Ear disease	217244	12.7873		851199	6.72658	1.90101
31	Hypertensive disease	736652	43.3605		1398809	11.0541	3.92258
32	Ischemic heart disease	295623	17.4008		368812	2.91453	5.97037
33	Arrhythmia	213771	12.5829		304818	2.40882	5.22368
34	Heart failure	234805	13.821		221516	1.75053	7.89534
35	Cerebrovascular diseases	245252	14.4359		377040	2.97955	4.845
36	Arteriosclerosis	212716	12.5208		257840	2.03758	6.14495
37	Phlebitis and thrombophlebitis	75706	4.45617		51793	0.409293	10.8875
38	Other cardiovascular diseases	147489	8.68143		174507	1.37904	6.29528
39	Chronic inflammation of the upper and lower airways	760990	44.793		3742345	29.5738	1.51462
40	Chronic obstructive pulmonary disease	117207	6.89899		176909	1.39802	4.93483
41	Asthma	304538	17.9256		1164056	9.19893	1.94866
42	Interstitial pneumonia	47642	2.80428		26135	0.206531	13.578
43	Oral disease	1.00875e+06	59.3765		5907105	46.6808	1.27197
44	Reflux esophagitis	513523	30.2268		865100	6.83643	4.42142
45	Gastric ulcer / Duodenal ulcer	380568	22.4008		757481	5.98598	3.74222
46	Gastritis	774591	45.5936		2832580	22.3844	2.03685
47	Ulcerative colitis	28191	1.65937		23346	0.184491	8.99428
48	Ileus	43500	2.56048		64631	0.510745	5.01322
49	Hemorrhoid	112165	6.60221		264561	2.09069	3.15791
50	Alcoholic liver disease	27159	1.59862		52837	0.417543	3.82863
51	Other liver diseases	559222	32.9167		1325051	10.4712	3.14355
52	Gallbladder/Biliary tract disease	139418	8.20636		261068	2.06308	3.97771
53	Acute pancreatitis	73945	4.35252		150061	1.18585	3.67037
54	Other gastrointestinal disorders	650517	38.2904		1255522	9.92174	3.85925
55	Skin and subcutaneous tissue	740698	43.5986		3315535	26.2009	1.66401
56	Connective tissue disease	160802	9.46505		241938	1.91191	4.95058
57	Chronic disease of load-bearing joints	398396	23.4502		1119542	8.84716	2.65059
58	Osteoporosis	127229	7.4889		125379	0.990805	7.5584
59	Other locomotor disorders	856903	50.4386		2839993	22.443	2.24741
60	Chronic kidney disease	266427	15.6823		503986	3.98274	3.93757
61	Other kidney diseases	39654	2.3341		18483	0.146062	15.9802
62	Calculus of kidney and ureter	91896	5.40914		222877	1.76128	3.07114
63	Other urinary disorders	260310	15.3222		563516	4.45317	3.44075
64	Male genital disorders	96721	5.69315		139543	1.10274	5.16275
65	Inflammatory diseases of female pelvic organs	88797	5.22673		362614	2.86555	1.82399
66	Noninflammatory disorders of female genital tract	214175	12.6067		783603	6.19241	2.03583
67	Hemorrhage in early pregnancy	31292	1.8419		117366	0.927482	1.98591
68	Breast disorders	51002	3.00206		204209	1.61376	1.86029
