# Supplementary material for: Multimorbidity patterns in the working age population with the top 10% medical cost from exhaustive insurance claims data of Japan Health Insurance Association
Source: PLoS One. 2023 Sep 28;18(9):e0291554. doi: 10.1371/journal.pone.0291554 (PMC10538783; doi:10.1371/journal.pone.0291554)
Supplement: S4 Table — (XLSX) [file pone.0291554.s009.xlsx]

## Sheet: S4 Table
S4 Table. Demographic characteristics of the patients with the top 10% cost and low to medium cost.
	Top 10%		Low to middle		Zero
n	1698902		12654257		2635870
Men	1027452		7418444		1996608
Women	671450		5235813		639262
Age (years)
18-29, n(%)	92973	(5.5)	2155957	(17.0)	438189	(16.6)
30-39	229952	(13.5)	3275290	(25.9)	700366	(26.6)
40-49	404092	(23.8)	3517871	(27.8)	810358	(30.7)
50-59	591525	(34.8)	2688037	(21.2)	512775	(19.5)
60-64	380360	(22.4)	1017102	(8.0)	174182	(6.6)
Total number of diagnosis codes out of the list of 68 disease labels (n)
Mean	11	(5.3)	4.1	(3.3)	-
Number of co-existing chronic conditions out of the selected list of 46 chronic conditions (n)
Median [Q1, Q3]	7	(5.10)	2.3	(2.6)	-
Chronic complications ≥2 (%)	1624675	(95.6)	6331323	(50.0)	-
Chronic complications ≥3 (%)	1546914	(91.1)	4496335	(35.5)	-
Medical cost (JPY)
Total	1,397,311,088,550 (11,644,259,071 USD)		971,763,897,460 (8,098,032,479 USD)		-
Per capita	822,479 (6,854 USD)		76,793 (640 USD)		-
median [Q1, Q3]	432,940 (3,608	[331,010, 717,150] [2,758, 5,976] USD)	56,290 (469	[23,830,113,260] [199, 944] USD)	-
Inpatient cost (%)	39.4		1.8		-
Drug cost (%)	21		22.6		-
The number of outpatient visits (n/year)
<12, n (%)	215784	(12.7)	8745704	(69.1)	-
12-23	569430	(33.5)	3117678	(24.6)	-
24-35	466763	(27.5)	635644	(5.0)	-
≥36	446925	(26.3)	155231	(1.2)	-
Length of hospital stay (days/years)
<3, n (%)	1161361	(68.4)	12556996	(99.2)	-
3-7	190472	(11.2)	83041	(0.7)	-
8-30	277693	(16.3)	12662	(0.1)	-
≥31	69376	(4.1)	1558	(0.0)	-
5-year retirement rate (%)	46.1		47.8		31.8
5-year mortality rate (%)	1.7		0.5		0.5
*1 USD = 120 JPY
Q, quartile.
